# Supplementary material for: Molecular Typing of Tick-Borne Pathogens in Ixodids of Bosnia and Herzegovina
Source: Microorganisms. 2025 Apr 30;13(5):1054. doi: 10.3390/microorganisms13051054 (PMC12114401; doi:10.3390/microorganisms13051054)
Supplement: Supplementary file 1 [file microorganisms-13-01054-s001.zip]

Archive with 1 entries (1 files):
- microorganisms-3542014-supplementary.pdf
